# Supplementary material for: The draft nuclear genome assembly of Eucalyptus pauciflora: a pipeline for comparing de novo assemblies
Source: Gigascience. 2020 Jan 2;9(1):giz160. doi: 10.1093/gigascience/giz160 (PMC6939829; doi:10.1093/gigascience/giz160)
Supplement: giz160_Supplemental_Figures_and_Tables [file giz160_supplemental_figures_and_tables.zip]

Archive with 6 entries (6 files):
- Fig_S1_GenomeScope result of E. pauciflora.png
- Fig_S2.png
- Supplementary result.docx
- Table_S1.xlsx
- Table_S2.xlsx
- Table_S3.xlsx
