# Supplementary material for: The draft nuclear genome assembly of Eucalyptus pauciflora: a pipeline for comparing de novo assemblies
Source: Gigascience. 2020 Jan 2;9(1):giz160. doi: 10.1093/gigascience/giz160 (PMC6939829; doi:10.1093/gigascience/giz160)
Supplement: giz160_Supplemental_Figures_and_Tables [file giz160_supplemental_figures_and_tables.zip › Table_S1.xlsx]

## Sheet: Sheet1
		Raw assemblies			Assemblies after haplotig separation and polishinig
								Short-read mapping		Long-read mapping		BUSCO (1440 genes in total)
	Reads	Length (bp)	Contig number	Contig N50 (bp)	Length (bp)	Contig number	Contig N50 (bp)	Mapping rate	Error rate	Mapping rate	Error rate	Complete	duplicated	Fragmented
flye_correct_1kb	corrected	596007484	5930	255434	493483649	2924	312637	0.9818	0.0096	0.9241	0.1696	1325	81	31
flye_correct_35kb	corrected	561349738	4145	352050	489096029	2460	408315	0.9813	0.0097	0.9206	0.1699	1310	89	42
flye_uncorrect_1kb	uncorrected	599457216	5378	305856	498487504	2321	374714	0.9799	0.0103	0.9193	0.1704	1311	78	36
flye_uncorrect_35kb	uncorrected	598835833	4827	319841	502832656	2291	388859	0.9808	0.0097	0.9172	0.1705	1298	77	37
wtdbg2_correct_1kb	corrected	1048189397	21877	75389	441919077	4208	192742	0.969	0.0147	0.9075	0.1735	1236	58	45
wtdbg2_correct_35kb	corrected	1007064758	20465	76654	445988500	4243	184052	0.9676	0.0147	0.9098	0.1742	1242	71	38
wtdbg2_uncorrect_1kb	uncorrected	780635938	10666	159965	479309526	2493	571238	0.9671	0.0144	0.9058	0.1769	1209	45	41
wtdbg2_uncorrect_35kb	uncorrected	784474923	11717	132676	471286918	2999	381013	0.9648	0.0143	0.9011	0.1768	1214	49	46
Note: The best value of each assessment is highlighted in bold and red.
